# Supplementary material for: Supplementation with small-extracellular vesicles from ovarian follicular fluid during in vitro production modulates bovine embryo development
Source: PLoS One. 2017 Jun 15;12(6):e0179451. doi: 10.1371/journal.pone.0179451 (PMC5472319; doi:10.1371/journal.pone.0179451)
Supplement: S2 Table — MicroRNA profile of EVs. (XLS) [file pone.0179451.s003.xls]

## Sheet: Sheet1
miRNA	Average Ct Value		STDEV	Transcript Levels	miRNA	Average Ct Value		STDEV	Transcript Levels
bta-miR-615	11.6221	±	0.182661	*****	bta-let-7c	31.0132	±	3.34501	*
bta-miR-27a-5p	15.9042	±	1.74705	****	bta-miR-381	31.0638	±	2.03496	*				Ct	Code
bta-miR-631	21.1198	±	1.38487	***	bta-miR-222	31.0756	±	3.03496	*				10-15	*****	1
bta-miR-323	22.0051	±	1.89671	***	bta-miR-193b	31.0851	±	4.03496	*				16-20	****	1
bta-miR-574	22.7862	±	2.6601	***	bta-miR-628	31.0912	±	5.03496	*				21-25	***	11
bta-miR-767	23.135	±	7.34552	***	bta-miR-199c	31.0923	±	6.03496	*				26-30	**	127
bta-miR-320a	23.2213	±	0.775254	***	bta-miR-16a	31.0949	±	7.03496	*				31-35	*	140
bta-miR-411b	23.5441	±	13.3484	***	bta-miR-154b	31.0986	±	8.03496	*					Total	280
bta-miR-421	23.905	±	5.51336	***	bta-miR-412	31.1222	±	9.03496	*
bta-miR-99b	25.3418	±	0.713959	***	bta-miR-769	31.1463	±	10.035	*
bta-miR-382	25.6224	±	5.20544	***	bta-miR-21-3p	31.159	±	11.035	*
bta-miR-669	25.6723	±	4.00428	***	bta-miR-15a	31.1775	±	12.035	*
bta-miR-760-5p	25.996	±	0.960204	***	bta-miR-410	31.1796	±	13.035	*
bta-miR-92b	26.0337	±	2.10198	**	bta-miR-656	31.191	±	14.035	*
bta-miR-339b	26.7452	±	1.6936	**	bta-miR-130a	31.2048	±	15.035	*
bta-miR-940	26.8509	±	2.87609	**	bta-miR-449c	31.2248	±	16.035	*
bta-miR-122	26.8896	±	3.07566	**	bta-miR-664b	31.2472	±	17.035	*
bta-miR-92a	26.9352	±	2.6181	**	bta-miR-302c	31.2797	±	18.035	*
bta-miR-503-3p	26.9819	±	4.02409	**	bta-miR-105b	31.3339	±	19.035	*
bta-miR-877	27.0082	±	2.44415	**	bta-miR-544a	31.3513	±	20.035	*
bta-miR-365-5p	27.0694	±	0.322378	**	bta-miR-487b	31.3915	±	21.035	*
bta-miR-25	27.0976	±	1.67621	**	bta-let-7e	31.414	±	22.035	*
bta-miR-532	27.1817	±	0.562349	**	bta-miR-376a	31.4981	±	23.035	*
bta-miR-760-3p	27.2335	±	2.60571	**	bta-miR-188	31.5052	±	24.035	*
bta-miR-328	27.3149	±	2.1037	**	bta-miR-361	31.5264	±	25.035	*
bta-miR-106a	27.3257	±	2.42118	**	bta-miR-26a	31.5742	±	26.035	*
bta-miR-20a	27.5145	±	3.09927	**	bta-miR-502a	31.5974	±	27.035	*
bta-miR-494	27.5817	±	2.24275	**	bta-miR-764	31.6042	±	28.035	*
bta-miR-429	27.7588	±	4.57439	**	bta-miR-497	31.6121	±	29.035	*
bta-miR-584	27.881	±	1.26608	**	bta-miR-151-5p	31.632	±	30.035	*
bta-miR-425-3p	27.9152	±	2.1748	**	bta-miR-152	31.6361	±	31.035	*
bta-miR-423-5p	27.9284	±	1.69055	**	bta-miR-124a	31.6469	±	32.035	*
bta-miR-339a	27.9434	±	2.63993	**	bta-miR-761	31.6602	±	33.035	*
bta-miR-93	27.9519	±	1.92871	**	bta-miR-9-5p	31.7944	±	34.035	*
bta-miR-20b	27.9574	±	3.37225	**	bta-miR-362-3p	31.8021	±	35.035	*
bta-miR-296-3p	28.1313	±	1.4824	**	bta-miR-125a	31.8178	±	36.035	*
bta-miR-346	28.1352	±	4.24	**	bta-miR-10b	31.8205	±	37.035	*
bta-miR-214	28.1392	±	2.59934	**	bta-miR-103	31.8259	±	38.035	*
bta-miR-191	28.1396	±	7.83569	**	bta-miR-411a	31.8411	±	39.035	*
bta-miR-330	28.223	±	1.30527	**	bta-miR-654	31.8793	±	40.035	*
bta-miR-129	28.2282	±	1.24701	**	bta-miR-30c	31.9256	±	41.035	*
bta-miR-187	28.2325	±	1.12102	**	bta-miR-95	31.9256	±	42.035	*
bta-miR-29a	28.2425	±	2.64566	**	bta-miR-363	31.9445	±	43.035	*
bta-miR-129-5p	28.372	±	1.19714	**	bta-miR-342	31.9622	±	44.035	*
bta-miR-763	28.4051	±	0.152222	**	bta-miR-453	31.9747	±	45.035	*
bta-miR-197	28.4628	±	2.95694	**	bta-miR-873	31.9808	±	46.035	*
bta-miR-149-5p	28.5217	±	1.62506	**	bta-miR-199a-3p	32.0025	±	47.035	*
bta-miR-424-5p	28.589	±	0.495478	**	bta-miR-181d	32.0183	±	48.035	*
bta-miR-493	28.6967	±	3.93301	**	bta-miR-196a	32.0438	±	49.035	*
bta-miR-149-3p	28.749	±	3.76846	**	bta-miR-17-3p	32.0537	±	50.035	*
bta-miR-378	28.7565	±	1.52541	**	bta-miR-100	32.0581	±	51.035	*
bta-miR-490	28.7692	±	1.3585	**	bta-miR-128	32.0722	±	52.035	*
bta-miR-423-3p	28.789	±	0.815508	**	bta-miR-29d-3p	32.0895	±	53.035	*
bta-miR-27a-3p	28.8291	±	2.41713	**	bta-miR-378c	32.1426	±	54.035	*
bta-miR-665	28.8397	±	4.68264	**	bta-miR-216a	32.1528	±	55.035	*
bta-miR-664	28.9494	±	4.35778	**	bta-miR-15b	32.1574	±	56.035	*
bta-miR-193a-5p	28.9685	±	0.994256	**	bta-miR-380-3p	32.165	±	57.035	*
bta-miR-210	29.0162	±	2.33109	**	bta-miR-29d-5p	32.1812	±	58.035	*
bta-let-7b	29.075	±	2.30705	**	bta-miR-30f	32.1923	±	59.035	*
bta-miR-502b	29.0946	±	0.617191	**	bta-miR-181b	32.1937	±	60.035	*
bta-miR-24-3p	29.113	±	1.83363	**	bta-miR-487a	32.234	±	61.035	*
bta-miR-29c	29.1159	±	3.16659	**	bta-miR-449b	32.2558	±	62.035	*
bta-miR-486	29.1283	±	3.59318	**	bta-miR-211	32.2652	±	63.035	*
bta-miR-202	29.1508	±	0.20726	**	bta-miR-551a	32.2872	±	64.035	*
bta-miR-370	29.184	±	1.37751	**	bta-miR-539	32.3175	±	65.035	*
bta-miR-885	29.2156	±	1.87027	**	bta-miR-150	32.3374	±	66.035	*
bta-miR-345-5p	29.2441	±	1.00994	**	bta-miR-449a	32.339	±	67.035	*
bta-miR-133a	29.2456	±	2.54672	**	bta-miR-204	32.4001	±	68.035	*
bta-miR-186	29.2687	±	1.32636	**	bta-miR-200b	32.4657	±	69.035	*
bta-miR-27b	29.3276	±	1.93362	**	bta-let-7i	32.4722	±	70.035	*
bta-miR-505	29.3319	±	1.45036	**	bta-let-7a-5p	32.4864	±	71.035	*
bta-miR-378b	29.3332	±	1.3048	**	bta-miR-491	32.5066	±	72.035	*
bta-miR-134	29.3516	±	2.35273	**	bta-miR-23b-3p	32.5348	±	73.035	*
bta-miR-23a	29.3517	±	1.51543	**	bta-miR-758	32.5782	±	74.035	*
bta-miR-145	29.3687	±	0.795584	**	bta-miR-107	32.5868	±	75.035	*
bta-miR-433	29.4177	±	1.78124	**	bta-miR-488	32.6354	±	76.035	*
bta-miR-541	29.4335	±	2.93704	**	bta-miR-485	32.6547	±	77.035	*
bta-miR-143	29.5466	±	1.81163	**	bta-miR-542-5p	32.7006	±	78.035	*
bta-miR-34a	29.5595	±	2.65471	**	bta-miR-181a	32.7176	±	79.035	*
bta-miR-151-3p	29.5768	±	2.17902	**	bta-miR-194	32.7699	±	80.035	*
bta-miR-449d	29.5804	±	4.91112	**	bta-miR-409a	32.7933	±	81.035	*
bta-miR-345-3p	29.6041	±	3.34767	**	bta-miR-223	32.8028	±	82.035	*
bta-miR-320b	29.6127	±	2.18948	**	bta-miR-543	32.808	±	83.035	*
bta-miR-380-5p	29.6147	±	3.35412	**	bta-miR-335	32.8676	±	84.035	*
bta-miR-219-3p	29.6501	±	1.35466	**	bta-miR-148b	32.9018	±	85.035	*
bta-miR-130b	29.7624	±	0.0547464	**	bta-miR-362-5p	32.9464	±	86.035	*
bta-miR-19b	29.7632	±	1.87589	**	bta-miR-30b-5p	32.9714	±	87.035	*
bta-miR-504	29.7716	±	0.159493	**	bta-miR-371	33.0156	±	88.035	*
bta-miR-16b	29.7734	±	2.89651	**	bta-miR-551b	33.0319	±	89.035	*
bta-miR-140	29.775	±	1.64793	**	bta-miR-375	33.0364	±	90.035	*
bta-miR-99a-5p	29.8166	±	2.37483	**	bta-miR-216b	33.0551	±	91.035	*
bta-miR-19a	29.8368	±	1.3108	**	bta-miR-23b-5p	33.0685	±	92.035	*
bta-miR-432	29.9184	±	1.71041	**	bta-miR-196b	33.0992	±	93.035	*
RNT43 snoRNA	30.0319	±	1.50659	**	bta-miR-365-3p	33.1069	±	94.035	*
bta-miR-126-5p	30.046	±	0.520354	**	bta-miR-154a	33.183	±	95.035	*
bta-miR-874	30.0927	±	3.61355	**	bta-miR-876	33.236	±	96.035	*
bta-miR-935	30.104	±	1.41123	**	bta-miR-331-3p	33.2392	±	97.035	*
bta-miR-331-5p	30.1432	±	2.88564	**	bta-miR-146b	33.2538	±	98.035	*
bta-miR-30d	30.1559	±	1.21219	**	bta-miR-133b	33.2813	±	99.035	*
bta-miR-296-5p	30.1677	±	3.52368	**	bta-miR-200c	33.3154	±	100.035	*
bta-miR-744	30.1717	±	0.906733	**	bta-miR-329b	33.3321	±	101.035	*
bta-miR-206	30.2109	±	1.87486	**	bta-miR-148a	33.3764	±	102.035	*
bta-miR-31	30.2125	±	1.19035	**	bta-let-7d	33.3983	±	103.035	*
bta-miR-677	30.2605	±	1.34411	**	bta-let-7a-3p	33.3984	±	104.035	*
bta-miR-452	30.2941	±	1.9787	**	bta-miR-18a	33.4081	±	105.035	*
bta-miR-660	30.3155	±	1.32558	**	bta-miR-455-3p	33.4319	±	106.035	*
bta-miR-219	30.3172	±	1.10736	**	bta-miR-33a	33.4783	±	107.035	*
bta-miR-324	30.3418	±	0.0255983	**	bta-miR-655	33.4892	±	108.035	*
bta-miR-544b	30.3633	±	2.53506	**	bta-miR-30b-3p	33.5015	±	109.035	*
bta-miR-132	30.3746	±	2.32413	**	bta-miR-96	33.553	±	110.035	*
bta-miR-99a-3p	30.3924	±	0.592557	**	bta-miR-448	33.5733	±	111.035	*
bta-miR-192	30.4252	±	2.1095	**	bta-miR-155	33.5957	±	112.035	*
bta-miR-138	30.4451	±	3.38047	**	bta-miR-28	33.6727	±	113.035	*
bta-miR-106b	30.4551	±	1.37142	**	bta-miR-875	33.6954	±	114.035	*
bta-miR-658	30.4593	±	0.836251	**	bta-miR-26c	33.7114	±	115.035	*
bta-miR-483	30.465	±	1.84378	**	bta-miR-33b	33.7148	±	116.035	*
bta-miR-195	30.4759	±	1.06493	**	bta-miR-374b	33.732	±	117.035	*
bta-miR-424-3p	30.4773	±	0.804139	**	bta-miR-503-5p	33.7735	±	118.035	*
bta-miR-30a-5p	30.4932	±	0.562232	**	bta-miR-34b	33.792	±	119.035	*
bta-miR-369-5p	30.4997	±	1.23275	**	bta-miR-592	33.8205	±	120.035	*
bta-miR-17-5p	30.5023	±	0.777916	**	bta-miR-411c-3p	33.8295	±	121.035	*
bta-miR-105a	30.5025	±	1.01269	**	bta-miR-212	33.8352	±	122.035	*
bta-miR-127	30.5082	±	2.61843	**	bta-miR-193a	33.8937	±	123.035	*
bta-miR-425-5p	30.5085	±	0.332931	**	bta-miR-184	33.9057	±	124.035	*
bta-miR-670	30.616	±	1.13313	**	bta-miR-340	33.916	±	125.035	*
bta-miR-126-3p	30.6201	±	1.79846	**	bta-miR-147	33.9214	±	126.035	*
bta-miR-484	30.6328	±	1.1498	**	bta-miR-499	33.9816	±	127.035	*
bta-miR-125b	30.6482	±	1.64152	**	bta-miR-653	34.0155	±	128.035	*
bta-miR-383	30.6695	±	1.66575	**	bta-miR-377	34.0156	±	129.035	*
bta-miR-221	30.6888	±	0.422614	**	bta-miR-101	34.0835	±	130.035	*
bta-miR-139	30.7183	±	1.29439	**	bta-miR-200a	34.1168	±	131.035	*
bta-miR-30e-5p	30.7231	±	1.35886	**	bta-miR-329a	34.118	±	132.035	*
bta-miR-185	30.7394	±	1.5952	**	bta-miR-451	34.123	±	133.035	*
bta-miR-193a-3p	30.7673	±	2.04033	**	bta-miR-219-5p	34.2103	±	134.035	*
bta-miR-652	30.7738	±	1.23983	**	bta-miR-215	34.3171	±	135.035	*
bta-miR-500	30.8104	±	1.47256	**	bta-miR-181c	34.3348	±	136.035	*
bta-miR-124b	30.8579	±	1.1373	**	bta-miR-199b	34.377	±	137.035	*
bta-miR-205	30.8737	±	1.39977	**	bta-miR-7	34.4057	±	138.035	*
bta-miR-708	30.9617	±	1.8235	**	bta-miR-199a-5p	34.4385	±	139.035	*
bta-miR-431	30.9707	±	3.26364	**	bta-miR-455-5p	34.6422	±	140.035	*
