# Supplementary material for: Supplementation with small-extracellular vesicles from ovarian follicular fluid during in vitro production modulates bovine embryo development
Source: PLoS One. 2017 Jun 15;12(6):e0179451. doi: 10.1371/journal.pone.0179451 (PMC5472319; doi:10.1371/journal.pone.0179451)
Supplement: S3 Table — Bioinformatics analysis predicted that the 13 highly abundant miRNAs. (XLS) [file pone.0179451.s004.xls]

## Sheet: Sheet1
#	KEGG pathway	p-value	#genes	#miRNAs
Results
1	ECM-receptor interaction	1.94573e-13	12 genes	4
2	PI3K-Akt signaling pathway	1.37057e-05	33 genes	5
3	Protein digestion and absorption	6.8917e-05	13 genes	3
4	Focal adhesion	0.000166847	22 genes	5
5	ErbB signaling pathway	0.000650653	12 genes	3
6	Long-term potentiation	0.000866697	10 genes	3
7	Amoebiasis	0.000875224	11 genes	4
8	Endometrial cancer	0.00111682	8 genes	3
9	Cholinergic synapse	0.0012826	14 genes	4
10	Gap junction	0.00270672	8 genes	2
11	Aldosterone-regulated sodium reabsorption	0.00952428	6 genes	2
12	Retrograde endocannabinoid signaling	0.00982421	13 genes	3
13	Nicotine addiction	0.0113105	7 genes	2
14	Neurotrophin signaling pathway	0.0122495	13 genes	4
15	Ether lipid metabolism	0.0184533	6 genes	3
16	Axon guidance	0.0184533	14 genes	3
17	Valine, leucine and isoleucine biosynthesis	0.020635	1 genes	1
18	Thyroid cancer	0.0221025	4 genes	3
19	Melanoma	0.026655	8 genes	2
20	Insulin signaling pathway	0.026655	13 genes	4
21	Small cell lung cancer	0.0353925	9 genes	2
22	Non-small cell lung cancer	0.0426421	6 genes	2
23	Leukocyte transendothelial migration	0.044048	11 genes	4
24	Long-term depression	0.0465388	7 genes	2
25	Acute myeloid leukemia	0.0465388	6 genes	2
